# Supplementary material for: Predicting symptom severity in PSTVd‐infected tomato plants using the PSTVd genome sequence
Source: Mol Plant Pathol. 2024 Jul 2;25(7):e13469. doi: 10.1111/mpp.13469 (PMC11219469; doi:10.1111/mpp.13469)
Supplement: Supplementary file 1 — Data S1. GenBank accession numbers of the potato spindle tuber viroid isolates. The table shows the representative and alternative GenBank accession numbers of the potato spindle tuber viroid isolates used in this study. [file MPP-25-e13469-s002.xlsx]

## Sheet: Sheet1
# Accession_Number is the GenBank accession number of PSTVd isolate and used in this study.
# Alternative_Accession_Number is the additional accession number (in case of the same sequence but different accession number).
Accession_Number	Alternative_Accession_Numbers
AB623143.1	LC388853.1
AF369530.1	EU862231.1	JN559764.1
AF454395.1	AY492082.1	AY937179.1	M16826.1	NC_002030.1
AF458986.1
AF458987.1
AF458988.1
AF458989.1
AF458990.1
AF458991.1
AF458992.1
AF458993.1
AF458994.1
AF458995.1
AF458996.1
AF458997.1
AF458998.1
AF458999.1
AF459000.1
AF459001.1
AF459002.1
AF459003.1
AF459004.1
AF459005.1
AF459006.1
AF459007.1
AF483470.1
AF483471.1
AF483472.1
AF483473.1
AJ515261.1
AJ583449.1	AY962324.1	MG132059.1
AJ634596.1
AY152840.1
AY152841.1
AY360446.1
AY372394.1
AY372397.1
AY372398.1
AY372400.1
AY492075.1
AY492076.1
AY492077.1
AY492078.1	X76848.1
AY492079.1
AY492080.1
AY492081.1
AY492083.2
AY492084.1
AY493559.1
AY493560.1
AY518939.1
AY518940.1
AY532801.1	AY532802.1	AY532803.1	AY532804.1
AY673974.1
AY937180.1
AY937181.1
AY937182.1
AY937183.1
AY937184.1
AY937185.1
AY937186.1
AY937187.1
AY937188.1
AY937189.1
AY937190.1
AY937191.1
AY937192.1
AY937193.1
AY937194.1
DD220185.1	MK303578.1	MK303581.1	U23058.1
DQ308555.1
DQ308556.1
DQ308557.1
DQ308558.1	DQ308559.1
DQ308560.1	U23059.1
DQ308561.1	KR611369.1
DQ315388.1
EF044302.1	KR611368.1
EF044303.1	KR611366.1
EF044304.1	KR611367.1
EF044305.1	KR611339.1	KY936873.1
EF192393.1	EF459700.1	FJ872823.1	FM998542.1	GU481091.1	HG739074.1	HQ454914.1	HQ454915.1	HQ454916.1	KC282384.1	KM204319.1
EF192394.1	GU481090.1
EF459697.1
EF459698.1
EF459699.1
EF459701.1
EF580923.1	FM998552.1	HQ454933.1	HQ454936.1
EU257478.1
EU862230.1
EU879913.1
EU879914.1
EU879915.1	KR611356.1	M14814.1
EU879916.1	KR611373.1	KR611374.1	M88677.1
EU879917.1	KR611338.1	KR611340.1
EU879918.1
EU879919.1
EU879920.1
EU879921.1
EU879922.1
EU879923.1	KR611345.1
EU879924.1
EU879925.1
EU879926.1
FJ797614.1
FJ872824.1
FJ872825.1
FM998543.1	GQ396665.1
FM998544.1
FM998545.1
FM998546.1
FM998547.1
FM998548.1	HQ454935.1	KX370618.1
FM998549.1
FM998550.1	HQ454917.1	HQ454918.1	JN559763.1	KC810010.1	KF419168.1	KM204317.1	KM204318.1
FM998551.1
FR851463.1
GQ853457.1
GQ853458.1
GQ853459.1
GQ853460.1
GQ853461.1
GQ853462.1
GQ853463.1
GQ853464.1
GQ853465.1
GQ853466.1
GQ853467.1
GQ853468.1
GQ853469.1
GU481092.1	HQ454934.1	KF021223.1
HE575349.1
HM753555.1
HQ452399.1
HQ452400.1
HQ452401.1
HQ452402.1
HQ452403.1
HQ452404.1
HQ452405.1
HQ452406.1
HQ452407.1
HQ452408.1
HQ452409.1
HQ452410.1
HQ452411.1
HQ452412.1
HQ452413.1
HQ452414.1
HQ452415.1
HQ452416.1
HQ454919.1
HQ454920.1
HQ454921.1
HQ454922.1
HQ454923.1
HQ454924.1
HQ454925.1
HQ454926.1
HQ454927.1
HQ454928.1
HQ454929.1
HQ454930.1
HQ454931.1
HQ454932.1
HQ454937.1
HQ456944.1
HQ639697.1
HQ639698.1
HQ639699.1
HQ639700.1
HQ639701.1
JQ806338.1
JQ889839.1
JQ889840.1	KY936881.1
JQ889841.1	KR611363.1
JQ889842.1
JQ889843.1
JQ889844.1
JQ889845.1
JQ889846.1
JQ889847.1
JQ889848.1
JQ889849.1
JQ889850.1	KR611364.1
JQ889851.1
JQ889852.1
JQ889853.1
JQ889854.1
JX280944.1	KF683199.1
KC810005.1
KC810006.1
KC810007.1
KC810008.1
KC810009.1
KF049417.1
KF418767.1	KF418769.1	KF418770.1	KF418771.1	KU323790.1	KU323791.1	KU323792.1	KU323793.1	KU714935.1
KF418768.1	KF418772.1	KF418773.1	KF418774.1
KF493732.1
KF683200.1
KJ857496.1
KJ857497.1
KJ857498.1
KM588065.1
KR611334.1
KR611335.1
KR611336.1
KR611337.1
KR611341.1
KR611342.1
KR611343.1
KR611344.1
KR611346.1
KR611347.1
KR611348.1
KR611349.1
KR611350.1
KR611351.1
KR611352.1
KR611353.1
KR611354.1
KR611355.1	KY936874.1	M88681.1
KR611357.1
KR611358.1
KR611359.1
KR611360.1	X76844.1
KR611361.1
KR611362.1
KR611365.1
KR611370.1
KR611371.1
KR611372.1
KR611375.1
KR611376.1
KT987925.1
KX159281.1
KX159282.1
KX159283.1
KX159284.1
KY328287.1
KY328288.1
KY522728.1
KY522729.1
KY522730.1
KY522731.1
KY522732.1
KY522733.1
KY522734.1
KY522735.1
KY522736.1
KY522737.1
KY522738.1
KY522739.1
KY522740.1
KY522741.1
KY936875.1
KY936876.1
KY936877.1
KY936878.1
KY936879.1
KY936880.1
KY936882.1
KY936883.1
KY936884.1
KY936885.1
LC388852.1
LC388854.1
LC388855.1
LC388856.1
LC388857.1
LC388858.1
LC388859.1
LC388860.1
LC388861.1
LC388862.1
M25199.1
M36163.1
M38345.1
M88678.1
M93685.1
MF140246.1
MF140247.1
MF140248.1
MF140249.1
MF140250.1
MF140251.1
MF140252.1
MF140253.1
MF140254.1
MG450357.1
MG450358.1
MK303579.1	MK303580.1
U23060.1
X17268.1
X58388.1
X76845.1
X76846.1
X76847.1
X97387.1
Y08852.1
Y09381.1
Y09382.1
Y09383.1
Y09575.1
