# Supplementary material for: Predicting symptom severity in PSTVd‐infected tomato plants using the PSTVd genome sequence
Source: Mol Plant Pathol. 2024 Jul 2;25(7):e13469. doi: 10.1111/mpp.13469 (PMC11219469; doi:10.1111/mpp.13469)
Supplement: Supplementary file 2 — Data S2. Details of clustering results. The table shows the coordinates of the first and second dimensions of the result of uniform manifold approximation and projection (UMAP) and the predicted cluster IDs of the result of density‐based spatial clustering of applications with noise (DBSCAN). The isolates used for fitting the best parameters and validation are also shown in the table. [file MPP-25-e13469-s001.xlsx]

## Sheet: Sheet1
# Accession_Number: GenBank accession number of PSTVd isolate.
# Sym_Severity: The severity of PSTVd-induced symptoms validated by inoculation experiment.
# Data_Usage: PSTVd isolates used for training or validation.
# UMAP_DIM1: The coordinates of first dimension outputed by UMAP.
# UMAP_DIM2: The coordinates of second dimension outputed by UMAP.
# Cluster_ID: The cluster id identified by DBSCAN.
# Pred_Sym_Severity: The predicted severity of PSTVd-induced symptoms according to Cluster_ID.
Accession_Number	Sym_Severity	Use_For_Training	UMAP(DIM1)	UMAP(DIM2)	Cluster_ID	Pred_Sym_Severity	Comments
AB623143	unknown		6.05343	-2.292	1	mild
KT987925	mild	training	5.8785	-2.38185	1
LC388852	mild	validation	6.05252	-2.2903	1
LC388854	mild	validation	6.12734	-2.13177	1
LC388855	unknown		6.09387	-2.23343	1
LC388856	unknown		6.2151	-2.32726	1
LC388857	unknown		6.0852	-2.20059	1
LC388858	unknown		6.16759	-2.23559	1
LC388859	unknown		6.20711	-2.11831	1
LC388860	unknown		6.11401	-2.17891	1
LC388861	unknown		6.2312	-2.06822	1
LC388862	unknown		6.0761	-2.09711	1
MG450357	mild	training	5.79884	-2.42229	1
MG450358	unknown		5.60945	-2.50171	1
AF369530	unknown		9.65916	0.710662	2	severe
AJ583449	unknown		9.58414	0.779947	2
AY360446	unknown		6.45927	3.35549	2
AY372397	unknown		9.67348	0.692625	2
AY532801	severe	training	9.69293	0.674955	2
DQ308556	unknown		9.42609	0.93834	2
EU862230	unknown		9.65706	0.711735	2
FJ797614	unknown		9.76795	0.602133	2
FR851463	severe	training	6.70418	3.15629	2
GQ853457	unknown		9.14837	3.76995	2
GQ853458	unknown		9.18338	3.78773	2
GQ853459	unknown		9.18004	3.84066	2
GQ853460	unknown		8.78655	3.4434	2
GQ853461	moderate	validation	8.92934	3.52081	2
GQ853462	unknown		8.69952	3.43265	2
GQ853463	unknown		8.62677	3.57528	2
GQ853464	unknown		9.18227	3.44866	2
GQ853465	unknown		8.86297	3.51128	2
GQ853466	unknown		8.60314	3.37818	2
GQ853467	unknown		8.77787	3.37442	2
GQ853468	unknown		8.68262	3.43391	2
GQ853469	unknown		8.53007	3.50601	2
HQ452399	unknown		7.0089	2.58636	2
HQ452400	unknown		6.80765	2.67772	2
HQ452401	unknown		6.79852	2.64848	2
HQ452402	unknown		6.6659	3.17999	2
HQ452403	unknown		6.3756	3.00539	2
HQ452404	unknown		6.74963	2.73909	2
HQ452405	unknown		6.7941	2.71328	2
HQ452406	unknown		6.41645	2.85108	2
HQ452407	unknown		6.44036	2.80781	2
HQ452408	unknown		6.34686	2.80273	2
HQ452409	unknown		6.79931	3.10543	2
HQ452410	unknown		6.70456	3.22026	2
HQ452411	unknown		6.68047	3.26895	2
HQ452412	unknown		6.58875	3.29305	2
HQ452413	unknown		6.58849	2.73817	2
HQ452414	unknown		6.54824	2.64161	2
HQ452415	unknown		6.26218	2.82784	2
HQ452416	unknown		6.31925	2.72022	2
HQ639699	unknown		9.09664	3.49257	2
JX280944	severe	training	9.0986	1.16001	2
KF049417	unknown		9.85786	0.512792	2
KF493732	unknown		9.56773	0.799004	2
KF683200	moderate	validation	9.76326	0.607953	2
KJ857496	moderate	validation	9.56447	0.803921	2
KJ857497	unknown		9.84835	0.521635	2
KJ857498	unknown		9.75245	0.618634	2
MF140246	unknown		9.19753	3.81749	2
MF140247	unknown		9.20739	3.84264	2
MF140248	unknown		9.31147	3.71373	2
MF140249	unknown		9.38096	3.85608	2
MF140250	unknown		9.20503	3.74194	2
MF140251	unknown		8.98398	3.55555	2
MF140252	unknown		9.31709	3.91657	2
MF140253	unknown		9.31009	3.9462	2
MF140254	unknown		9.18519	4.0429	2
X17268	moderate	validation	9.61571	0.743295	2
X76846	severe	training	9.19786	3.72337	2
AF454395	moderate	validation	-5.53593	1.71567	3	severe
AF458986	unknown		-8.77588	-1.01694	3
AF458987	unknown		-8.76424	-0.887122	3
AF458988	unknown		-8.92052	-0.855097	3
AF458989	unknown		-8.78529	-0.910105	3
AF458990	unknown		-8.64266	-0.988287	3
AF458991	unknown		-8.87766	-0.913832	3
AF458992	unknown		-8.87803	-0.912588	3
AF458993	unknown		-8.9745	-0.795782	3
AF458994	unknown		-8.03629	-0.963667	3
AF458995	unknown		-7.88125	-0.680341	3
AF458996	unknown		-7.97315	-0.955545	3
AF458997	unknown		-8.78733	-1.26957	3
AF458998	unknown		-7.88644	-1.12845	3
AF458999	unknown		-8.15147	-0.642849	3
AF459000	unknown		-7.87427	-1.20461	3
AF459001	unknown		-8.08409	-1.09781	3
AF459002	unknown		-7.91666	-1.1859	3
AF459003	unknown		-7.97598	-1.25228	3
AF459004	unknown		-8.24704	-1.27171	3
AF459005	unknown		-8.93847	-1.00411	3
AF459006	unknown		-8.92134	-0.949124	3
AF459007	unknown		-9.06233	-0.881981	3
AJ515261	unknown		-5.57804	1.42639	3
AJ634596	severe	validation	-8.30397	-1.29521	3
AY152840	unknown		-9.16872	-0.749736	3
AY152841	unknown		-9.20267	-0.764122	3
AY492075	unknown		-4.11818	2.48725	3
AY492076	unknown		-4.50953	2.31771	3
AY492077	unknown		-4.28902	2.43948	3
AY492078	unknown		-3.95997	2.30767	3
AY492079	unknown		-4.15941	2.33053	3
AY492080	unknown		-5.36592	2.13841	3
AY492081	unknown		-4.84111	2.31348	3
AY492083	unknown		-5.6595	1.80309	3
AY492084	unknown		-4.58576	2.0335	3
AY493559	unknown		-5.43933	1.98537	3
AY518939	severe	training	-8.25729	-1.31784	3
AY518940	unknown		-8.79698	-0.63581	3
AY673974	unknown		-8.43994	-1.39123	3
AY937180	unknown		-5.34892	2.07866	3
AY937181	unknown		-6.21128	1.30328	3
AY937182	unknown		-6.27396	1.45285	3
AY937183	unknown		-6.16803	1.55583	3
AY937184	unknown		-6.0803	1.79182	3
AY937185	unknown		-6.55528	1.43104	3
AY937186	unknown		-5.8814	1.62783	3
AY937187	unknown		-4.5794	1.96157	3
AY937188	unknown		-5.78705	1.41839	3
AY937189	unknown		-6.53831	1.28168	3
AY937190	unknown		-6.47958	1.39064	3
AY937191	unknown		-6.55589	1.27474	3
AY937192	unknown		-6.66737	1.42161	3
AY937193	unknown		-6.65049	1.39211	3
AY937194	unknown		-6.48095	1.33647	3
DD220185	severe	training	-9.0984	-1.22794	3
DQ308558	unknown		-8.09146	-0.993651	3
DQ308560	unknown		-5.64526	1.60097	3
DQ315388	unknown		-5.17906	0.996094	3
EF044302	unknown		-3.74513	2.35531	3
EF044303	unknown		-3.63624	2.48927	3
EF044304	unknown		-3.52717	2.32088	3
EU257478	unknown		-3.79738	2.35176	3
EU879913	moderate	validation	-3.64751	2.11493	3
EU879914	unknown		-3.70078	2.44781	3
EU879922	unknown		-3.22768	2.44187	3
EU879924	unknown		-3.70141	2.54835	3
EU879925	unknown		-3.20345	2.6539	3
EU879926	unknown		-2.99016	2.53336	3
GU481092	unknown		-5.44921	1.13141	3
HE575349	unknown		-8.87172	-0.599839	3
JQ889839	unknown		-5.23314	1.08541	3
JQ889843	unknown		-3.3684	2.53656	3
JQ889844	unknown		-3.16992	2.34697	3
JQ889845	unknown		-3.36902	2.67739	3
JQ889854	unknown		-4.35116	1.27258	3
KC810005	unknown		-9.12176	-0.691137	3
KC810006	unknown		-5.81376	2.03446	3
KC810007	unknown		-5.75028	1.58311	3
KR611371	unknown		-3.21473	2.64538	3
KY522728	unknown		-6.04175	1.76796	3
KY522729	unknown		-5.22944	1.76602	3
KY522730	unknown		-6.10535	0.716359	3
KY522731	unknown		-6.3184	1.21679	3
KY522732	unknown		-4.68285	2.18423	3
KY522733	unknown		-6.20009	0.650953	3
KY522734	unknown		-5.06286	2.04677	3
KY522735	unknown		-3.95916	2.02543	3
KY522736	unknown		-4.59904	2.22678	3
KY522737	unknown		-5.57081	1.32531	3
KY522738	unknown		-6.27155	0.666455	3
KY522739	unknown		-4.59903	1.94394	3
KY522740	unknown		-5.99134	1.3122	3
KY522741	unknown		-5.53367	1.66008	3
KY936876	unknown		-3.6056	2.34383	3
KY936884	unknown		-5.31953	1.98792	3
LC523672	severe	training	-3.61773	2.1116	3
LC523675	severe	validation	-3.66506	1.98516	3
LC523676	severe	training	-3.58488	1.89686	3
M36163	unknown		-4.34807	2.01448	3
M38345	unknown		-5.20001	1.65369	3
M88678	moderate	validation	-6.77763	0.022501	3
MK303579	unknown		-8.93833	-1.17481	3
U23060	severe	training	-5.60877	1.52099	3
X58388	severe	training	-9.18682	-1.0433	3
X76845	unknown		-6.14655	2.21677	3
X97387	severe	validation	-9.44572	-0.642106	3
Y08852	unknown		-6.13924	2.24898	3
Y09381	unknown		-6.20408	2.32743	3
Y09382	unknown		-6.11927	2.44764	3
Y09383	severe	training	-6.22413	2.33771	3
AF483470	mild	validation	1.02865	2.65501	4	mild
AF483471	unknown		0.848017	2.80448	4
AF483472	unknown		2.29081	-0.00385771	4
AF483473	unknown		2.11458	0.0370231	4
AY372394	unknown		1.91698	-0.202294	4
AY372400	unknown		2.23193	-0.239912	4
AY493560	unknown		-0.179265	2.69344	4
DQ308555	unknown		2.02505	-0.141978	4
DQ308557	unknown		2.1095	-0.0596176	4
DQ308561	unknown		0.944461	2.47368	4
EF044305	unknown		-0.183324	3.4755	4
EU879915	mild	training	-0.351305	3.86361	4
EU879916	mild	validation	-0.287607	3.75057	4
EU879917	unknown		-0.188253	3.96116	4
EU879918	unknown		1.11422	2.74107	4
EU879919	unknown		0.985163	2.52024	4
EU879920	unknown		-0.24618	3.63648	4
EU879921	unknown		-0.276985	3.69111	4
EU879923	unknown		1.07262	2.0754	4
HM753555	unknown		1.12221	2.52335	4
HQ639697	unknown		0.486638	2.22998	4
HQ639698	unknown		1.00131	2.45106	4
HQ639700	unknown		0.833094	2.65411	4
HQ639701	unknown		0.573607	2.34609	4
JQ806338	mild	training	0.748659	2.51743	4
JQ889840	unknown		-0.469053	4.08409	4
JQ889841	unknown		1.20143	2.37908	4
JQ889842	unknown		2.27239	-0.268091	4
JQ889846	unknown		0.243972	2.20621	4
JQ889847	unknown		0.135951	2.45903	4
JQ889848	unknown		1.28766	1.45233	4
JQ889849	unknown		1.35194	1.39385	4
JQ889850	unknown		0.77158	2.11956	4
JQ889851	unknown		2.15624	-0.287847	4
JQ889852	unknown		2.02493	0.0603411	4
JQ889853	unknown		0.303656	2.27707	4
KM588065	unknown		-0.266735	3.77056	4
KR611334	unknown		-0.329048	4.12743	4
KR611335	unknown		-0.51319	4.06172	4
KR611336	unknown		0.290115	1.68852	4
KR611337	unknown		1.36935	1.43168	4
KR611341	unknown		0.0944472	3.95555	4
KR611342	unknown		0.133163	2.11482	4
KR611343	unknown		2.31601	-0.311716	4
KR611344	unknown		2.06927	-0.082459	4
KR611346	unknown		0.119689	1.59307	4
KR611347	unknown		0.268417	1.59541	4
KR611348	unknown		0.220639	1.67963	4
KR611349	unknown		1.16651	2.10933	4
KR611350	unknown		2.16188	-0.199266	4
KR611351	unknown		1.9624	-0.189429	4
KR611352	unknown		2.00918	0.700426	4
KR611353	unknown		-0.0350305	2.53805	4
KR611354	unknown		0.10348	4.00327	4
KR611355	mild	training	-0.648223	4.12505	4
KR611357	unknown		-0.379092	3.86129	4
KR611358	unknown		0.139661	3.91801	4
KR611359	unknown		0.20872	1.51105	4
KR611360	moderate	training	0.124662	1.47251	4
KR611361	unknown		1.36128	1.46884	4
KR611362	unknown		1.29531	1.53222	4
KR611365	unknown		1.18544	2.09617	4
KR611370	unknown		-0.426969	4.01872	4
KR611372	unknown		1.20489	2.27646	4
KR611375	unknown		0.174477	3.91037	4
KR611376	unknown		0.170822	3.93891	4
KX159281	unknown		2.39387	-0.391498	4
KX159282	unknown		2.37561	-0.289217	4
KX159283	unknown		1.94632	-0.2056	4
KX159284	unknown		2.12734	0.120642	4
KY328287	unknown		2.13497	0.620099	4
KY328288	unknown		-0.724851	3.73309	4
KY936875	unknown		-0.244937	4.20254	4
KY936877	unknown		1.27674	2.13592	4
KY936878	unknown		1.23617	2.4074	4
KY936879	unknown		-0.366102	3.936	4
KY936880	unknown		1.97134	0.197833	4
KY936882	unknown		-0.803749	3.8522	4
KY936883	unknown		0.9572	2.15306	4
KY936885	unknown		0.308602	1.7012	4
M25199	mild	validation	1.52932	1.21123	4
M93685	unknown		1.15373	2.67428	4
Y09575	mild	training	1.02251	2.66497	4
AY372398	unknown		1.43426	-10.9129	5	mild
EF192393	mild	validation	0.464041	-10.4492	5
EF192394	mild	training	1.18795	-9.60449	5
EF459697	unknown		0.59882	-10.4475	5
EF459698	unknown		0.93349	-10.7279	5
EF459699	unknown		0.296661	-10.5024	5
EF459701	unknown		0.408191	-10.2976	5
EF580923	mild	validation	0.481441	-10.6655	5
FJ872824	unknown		0.865184	-10.7415	5
FJ872825	unknown		0.418523	-10.3839	5
FM998543	unknown		1.4979	-9.63829	5
FM998544	unknown		1.43286	-9.64921	5
FM998545	unknown		1.44357	-9.61337	5
FM998546	unknown		1.37485	-9.46685	5
FM998547	unknown		1.13529	-9.41955	5
FM998548	unknown		1.01852	-9.85622	5
FM998549	unknown		1.27837	-9.55519	5
FM998550	unknown		1.43295	-10.7896	5
FM998551	unknown		0.446129	-10.5208	5
HQ454919	unknown		1.23656	-10.9565	5
HQ454920	unknown		1.09648	-10.6988	5
HQ454921	unknown		1.29785	-10.8943	5
HQ454922	unknown		0.893589	-10.7666	5
HQ454923	unknown		0.35159	-10.3775	5
HQ454924	unknown		0.407638	-10.2898	5
HQ454925	unknown		1.20252	-10.8959	5
HQ454926	unknown		0.394236	-10.3956	5
HQ454927	unknown		1.57216	-10.9238	5
HQ454928	unknown		0.503544	-10.5329	5
HQ454929	unknown		1.51427	-10.875	5
HQ454930	unknown		1.55994	-10.6718	5
HQ454931	unknown		1.35738	-10.9029	5
HQ454932	unknown		1.45216	-9.79955	5
HQ454937	unknown		0.816406	-9.90429	5
HQ456944	unknown		0.384557	-10.5744	5
KC810008	unknown		1.56026	-9.72272	5
KC810009	unknown		1.56046	-9.68453	5
KF418767	mild	training	1.47992	-10.9215	5
KF418768	unknown		0.489666	-10.6637	5
